# Supplementary material for: De Novo Gene Transcription of Connexin Mediates Cytoplasmic Fluid Exchange and Flocking Transitions in Physiological and Cancerous Epithelial Systems
Source: Adv Sci (Weinh). 2025 Dec 23;13(6):e08648. doi: 10.1002/advs.202508648 (PMC12866692; doi:10.1002/advs.202508648)
Supplement: Supplementary file 2 — Supplemental Movies [file ADVS-13-e08648-s002.zip]

Archive with 33 entries (33 files):
- advs72203-sup-0002-Movie1-HAcat-doseresponse-48h.mp4
- advs72203-sup-0003-Movie2_HACAT-FUCCI_DOSERESPONSE-EGF.mp4
- advs72203-sup-0004-Movie3-RockInhibitor.mp4
- advs72203-sup-0005-Movie4-PAlbociclib.mp4
- advs72203-sup-0006-Movie5-A431.mp4
- advs72203-sup-0007-Movie6-ALI-EGF.mp4
- advs72203-sup-0008-Movie7_ALI-AREG.mp4
- advs72203-sup-0009-Movie 8_Dynasore_0h-48h.mp4
- advs72203-sup-0010-Movie9_RTN3.mp4
- advs72203-sup-0011-Movie10-CLTHC.mp4
- advs72203-sup-0012-Movie11-PD.mp4
- advs72203-sup-0013-Movie12-Mk2206.mp4
- advs72203-sup-0014-Movie13_Stattic.mp4
- advs72203-sup-0015-Movie14-AD.mp4
- advs72203-sup-0016-Movie15-DRB.mp4
- advs72203-sup-0017-Movie16-scalebar-12h.mp4
- advs72203-sup-0018-Movie17-cellvolume segmentation_CTRL-EGF30h.mp4
- advs72203-sup-0019-Movie18_density-fluctuation_reduced.mp4
- advs72203-sup-0020-Movie19-CBX.mp4
- advs72203-sup-0021-Movie20-GRA.mp4
- advs72203-sup-0022-Movie21_CBX-ALI.mp4
- advs72203-sup-0023-Movie22_ValproicAcid.mp4
- advs72203-sup-0024-Movie23_CTRL-EGF-10min.mp4
- advs72203-sup-0025-Movie24_FRAP-CBX.mp4
- advs72203-sup-0026-Movie25-wetting.mp4
- advs72203-sup-0027-Movie26_CxKO.mp4
- advs72203-sup-0028-Movie27-VFCT1.mp4
- advs72203-sup-0029-Movie28-VFCT3.mp4
- advs72203-sup-0030-Movie29-neighbourExchange.mp4
- advs72203-sup-0031-Movie30_VFCT1-CBX.mp4
- advs72203-sup-0032-Movie31_VFCT3_CBX.mp4
- advs72203-sup-0033-Movie32_T1_CBX.mp4
- advs72203-sup-0034-Movie33_T3_CBX.mp4
